# Supplementary material for: Single Fringe Phase Retrieval for Translucent Object Measurements Using a Deep Convolutional Generative Adversarial Network
Source: Sensors (Basel). 2025 Mar 14;25(6):1823. doi: 10.3390/s25061823 (PMC11946306; doi:10.3390/s25061823)
Supplement: Supplementary file 1 [file sensors-25-01823-s001.zip]

Archive with 1 entries (1 files):
- sensors-3491130-supplementary.pdf
